# Supplementary material for: Pathways Involved in the Synergistic Activation of Macrophages by Lipoteichoic Acid and Hemoglobin
Source: PLoS One. 2012 Oct 10;7(10):e47333. doi: 10.1371/journal.pone.0047333 (PMC3468568; doi:10.1371/journal.pone.0047333)
Supplement: Table S4 — Microarray results of transcripts that showed greater than 1.5-fold difference in expression between Hb and control. (XLSX) [file pone.0047333.s004.xlsx]

## Sheet: Sheet1
Supplemental Table 4
Microarray results of transcripts showing greater than 1.5-fold difference in expression between Hb and control
Hb - Upregulated				Hb - Downregulated
SYMBOL	fold change	p-value		SYMBOL	fold change	p-value
LOC674706	1.66033	0.0367614		Egr1	1.91575	5.8641e-06
Nfkbiz	1.61592	0.00103657		Egr3	1.58351	0.00119431
Tatdn2	1.60857	0.0299707
Tnf	1.54977	0.00395446
Lcn2	1.52882	0.00872122
